# Supplementary material for: Risk factors of gallbladder cancer in Nepal: A case control study
Source: PLoS One. 2025 Jan 22;20(1):e0317249. doi: 10.1371/journal.pone.0317249 (PMC11753635; doi:10.1371/journal.pone.0317249)
Supplement: S1 File — (XLSX) [file pone.0317249.s001.xlsx]

## Sheet: GBC  Updated  Thesis Tool
Identification_Number	Type	age	Educational_Status	Sex	Number_of_children_	Marital_Status	Ethnicity	Occupation	Number_of_Family_Members	Annual_Family_Income	GB_Dz	GB_stone	Cyst	typhoid	industry_exposure	history_cancer	history_among_Family_members	smoke_present	smoke_daily	al2_present	al1_before	vig_yn	vig_week	vig_days	vig_hour	mod_y/n	mod_week	mod_hour	walk_y/n	walk_week	walk_hour	walk_minute	sit_y/n	sit_week	sit_hour	pes_y/n	pes_mix	applied instrument	inst_used	Repair_pesti_instrument	totppe	pes_year	duration	rice_freq	rice_unit	brown_rice_freq	brown_rice_unit	wheat_freq	wheat_unit
CA1	1	39	2	2	2	2	4	1	6	450000	0	0	0	0	0	0	0	0	4	0	0	1	2		2	1	3	4	1	4	3		1	7	6	1	1	9	1	1	0	3	1	1	1	2	1	2	3
CA2	1	62	1	2	3	2	5	7	12	600000	1	1	0	0	0	0	0	1	1	0	0	0				1	4	3	1	6	1		1		4	0	0	0	0	0	0	0	0	2	1	2	2	1	2
CA3	1	52	1	2	4	4	2	7	10	500000	1	1	1	0	0	0	0	0	1	0	0	1	3		2	1	4	3	1	4	1		1		2	0	0	0	0	0	0	0	0	2	1	0	0	0	0
CA4	1	57	5	1	3	2	4	7	3	700000	0	0	0	0	0	1	3	0	1	0	0	1	5		4	1	6	4	1	6	2		1		4	0	0	0	0	0	0	0	0	2	1	0	0	0	0
CA5	1	58	2	1	3	2	5	7	4	240000	0	0	0	0	0	0	0	0	1	0	1	0				1	5	3	1	6	1		1		7	0	0	0	0	0	0	0	0	2	1	1	2	1	2
CA6	1	33	6	2	1	2	1	3	4	450000	0	0	0	0	0	0	0	0	0	0	0	0				1	6	3	1	6	2		1		7	0	0	0	0	0	0	0	0	2	1	0	0	2	3
CA12	1	17	4	2	0	1	2	4	8	700000	0	0	0	0	0	0	0	0	0	0	0	0				1	5	2	1	6	3		1		3	0	0	0	0	0	0	0	0	1	1	0	0	2	3
CO12	0	21	6	2	0	1	1	4	4	450000	0	0	0	0	0	0	0	0	0	0	0	0				1	4	2	1	6	1		1		4	0	0	0	0	0	0	0	0	2	1	0	0	0	0
CO13	0	38	6	1	1	2	1	2	5	600000	0	0	0	0	0	0	0	1	1	1	1	0				1	6	3	1	5	1		1		3	0	0	0	0	0	0	0	0	2	1	0	0	0	2
CA13	1	36	2	1	3	2	2	1	9	650000	0	0	0	0	0	0	0	0	1	0	1	0				1	6	3	1	6	1		1	3		1	1	9	1	0	0	3	1	2	1	0	0	0	0
CA7	1	51	1	1	4	2	3	5	5	325000	0	0	0	0	0	0	0	0	4	0	0	1	2		3	1	4	4	1	7	1		1		3	0	0	0	0	0	0	0	0	2	1	0	0	0	4
CA9	1	39	2	2	2	2	1	7	4	60000	0	0	0	0	0	0	0	0	4	0	0	0				1	6	4	1	5	1		1		3	1	0	9	1	0	0	8	1	2	1	2	2	0	4
CA10	1	41	1	1	4	2	5	7	4	700000	0	0	0	0	0	1	2	0	0	0	0	0				1	5	3	1	5	1		1		3	0	0	0	0	0	0	0	0	2	1	0	0	0	0
CO14	0	48	4	1	1	2	1	1	3	300000	1	1	0	0	0	0	0	1	1	1	0	1	1		2	1	5	3	1	6	6		1		8	0	0	0	0	0	0	0	0	2	1	0	0	0	0
CA14	1	48	5	1	3	2	1	6	2	625000	1	1	0	0	0	0	0	0	1	0	1	0				1	6	4	1	6	1		1		5	1	0	0	0	0	0	3	1	2	1	0	0	0	2
CO15	0	64	1	1	7	2	1	8	13	700000	0	0	0	0	0	0	0	1	1	1	0	0				1	6	4	1	6	1		1		4	0	0	0	0	0	0	0	0	2	1	1	2	0	0
CA16	1	65	5	1	5	2	1	7	9	650000	1	1	0	0	0	0	0	0	0	0	0	0				1	6	4	1	6	1		1		3	1	0	9	1	0	0	2	1	1	1	1	1	1	2
CO16	0	45	1	2	5	2	2	1	7	500000	0	0	0	1	0	0	0	0	0	0	0	0				1	5	3	1	6	0		1		5	0	0	0	0	0	0	0	0	1	1	1	3	1	3
CA17	1	65	1	2	4	2	2	1	17	925000	0	0	0	0	0	0	0	0	1	0	0	0				1	6	3	1	6	1		1		3	0	0	0	0	0	0	0	0	1	1	0	0	1	1
CO17	0	65	2	2	3	2	1	8	5	625000	0	0	0	0	0	0	0	0	4	0	0	0				1	5	2	1	5		0	1		5	0	0	0	0	0	0	0	0	2	1	0	0	3	3
CO18	0	40	5	2	2	2	1	7	6	600000	0	0	0	0	0	0	0	0	4	0	0	0				1	6	3	1	6	1		1		3	1	1	0	0	0	0	2	1	2	1	0	0	1	1
CO19	0	54	4	1	5	2	1	6	9	200000	0	0	0	0	0	0	0	0	4	0	0	1	5		2	1	6	3	1	6	2		1		3	0	0	0	0	0	0	0	0	2	1	0	0	3	2
CO20	0	43	4	2	2	2	1	1	6	500000	1	1	0	0	0	0	0	0	4	0	0	0				1	6	4	1		1		1	7	2	1	1	9	1	0	0	2	1	2	1	0	0	3	3
CO21	0	54	4	1	3	2	1	8	5	600000	1	1	0	1	0	0	0	0	4	0	0	0				1	6	3	1	6	1	30	1		2	0	0	0	0	0	0	0	0	1	1	0	0	5	3
CO22	0	49	1	2	3	2	5	1	5	400000	0	0	0	0	0	0	0	0	4	0	0	0				1	6	4	1	6	1	30	1		2	0	0	0	0	0	0	0	0	2	1	0	0	4	3
CA105	1	48	1	1	3	2	2	1	9	350000	0	0	0	0	1	0	0	0	1	0	1	1	6		3	1	6	3	1	6	1		1		2	1	1	9	1	0	0.8	4	1	2	1	0	0	3	4
CA110	1	57	1	1	2	4	5	1	3	200000	0	0	0	0	0	0	0	0	4	0	0	0				1	5	4	1	6	1	30	1	2		1	1	9	1	1	0.8	2	1	2	1	0	0	5	3
CA111	1	42	1	2	4	2	2	1	7	300000	0	0	0	0	0	0	0	0	4	0	0	0				1	6	5	1	6	1		1		4	0	0	0	0	0	0	0	0	2	1	0	0	3	3
CA112	1	73	1	2	2	2	2	1	2	500000	0	0	0	0	0	0	0	0	4	0	0	0				1	3	4	1	6	1		1		4	0	0	0	0	0	0	0	0	1	1	0	0	3	3
CA113	1	67	1	2	7	2	5	1	9	500000	0	0	0	0	0	0	0	0	4	0	0	0				1	6	5	1	6	2		1		2	1	1	0	0	0	0.8	2	1	2	1	0	0	3	3
CO2	0	72	1	2	3	4	1	7	4	800000	0	0	0	0	0	0	0	2	1	0	0	0				1	6	2	1	6	1		1		4	0	0	0	0	0	0	0	0	2	1	1	2	1	2
CO3	0	52	3	2	3	2	4	7	3	300000	1	1	0	1	0	0	0	0	0	0	0	0				1	4	3	1	5	1		1		3	1	1	9	1	1	0	2	1	2	1	2	2	1	2
CA114	1	45	4	2	3	2	4	8	5	300000	1	1	0	0	0	0	0	0	4	0	0	0				1	6	5	1	6	1	30	1		2	0	0	0	0	0	0	0	0	2	1	0	0	3	3
CA115	1	78	1	2	3	4	3	7	1	500000	1	1	0	0	0	0	0	1	1	1	1	0				0			1	6	1		0			0	0	0	0	0	0	0	0	2	1	0	0	3	3
CA116	1	65	4	1	5	2	2	1	5	200000	1	1	0	0	0	0	0	0	4	0	0	1	5		2	1	5	3	1	6	3		1		2	1	1	9	1	0	0	2	1	2	1	0	0	3	3
CO4	0	58	4	1	5	2	5	7	17	400000	0	0	0	0	0	0	0	0	1	0	0	1	2		1	1	5	3	1	6	2		1		5	0	0	0	0	0	0	0	0	1	1	0	0	2	2
CA117	1	75	1	2	6	4	2	6	26	500000	0	0	0	0	0	0	0	0	4	0	0	0				1	6	2	1	6	1		1		4	0	0	0	0	0	0	0	0	2	1	0	0	3	2
CO5	0	55	3	1	4	2	1	1	8	600000	1	1	0	0	0	0	0	0	4	1	1	1	3		2	1	6	5	1	6	2		1		4	0	0	0	0	0	0	0	0	1	1	2	1	3	3
CO6	0	31	3	2	2	2	5	7	4	425000	0	0	0	0	0	0	0	0	4	0	0	0				1	6	3	1	6	2		1	99		0	0	0	0	0	0	0	0	2	1	0	0	0	0
CO7	0	43	1	2	2	2	5	7	5	550000	1	1	0	0	0	0	0	1	1	0	0	0				1	6	4	1	6	2		1	3		0	0	0	0	0	0	0	0	2	1	1	2	2	2
CO9	0	32	7	2	1	2	5	7	3	200000	0	0	0	0	0	0	0	0	4	0	0	0				1	6	2	1	6	1		1		4	0	0	0	0	0	0	0	0	2	1	0	0	1	2
CA25	1	62	1	2	5	4	2	7	11	100000	0	1	0	0	0	0	0	0	0	0	0	0				1	7	5	1	7	1		1		2	0	0	0	0	0	0	0	0	1	1	0	0	0	0
CA118	1	54	2	2	4	2	4	5	4	500000	0	0	0	0	0	0	0	0	4	0	0	0				1	6	4	1	6	1		1		2	0	0	0	0	0	0	0	0	2	1	0	0	3	3
CA108	1	45	5	1	3	2	1	3	7	300000	0	0	0	0	0	0	0	0	4	0	1	1	2		1	1	4	2	1	7	1		1	0	0	0	0	0	0	0	0	0	0	3	1	2	4	2	3
CA109	1	40	1	2	3	2	5	1	6	700000	1	1	0	1	0	1	5	0	4	0	0	1	7		2	1	7	2	1	7	2		1		2	0	0	0	0	0	0	0	0	2	1	0	0	0	0
CA29	1	70	1	2	8	2	2	7	10	100000	0	0	0	0	0	0	0	0	0	0	0	0				1		3	1		1		1	7	3	0	0	0	0	0	0	0	0	1	1	0	0	1	1
CA30	1	65	1	2	9	2	5	6	7	650000	1	1	0	0	0	0	0	0	1	1	0	0				1	6	3	1	6	1		1		5	0	0	0	0	0	0	0	0	2	1	0	0	5	3
CA31	1	45	2	2	2	2	1	2	4	850000	0	0	0	1	1	0	0	0	4	0	0	0				1	6	3	1	6	1		1		2	0	0	0	0	0	0	0	0	2	1	0	0	2	2
CA32	1	66	2	2	4	2	5	6	5	925000	0	0	0	0	0	0	0	0	4	0	0	0				0			1	6	0		1		5	0	0	0	0	0	0	0	0	2	1	0	0	3	2
CA33	1	49	1	2	4	2	3	1	5	300000	0	0	0	1	0	0	0	0	4	0	0	0				1	6	2	1	6		30	1		5	1	1	0	0	0	0	1	1	2	1	0	0	3	2
CA66	1	68	1	1	2	4	5	1	5	2400000	0	0	0	0	0	0	0	0	4	0	1	1	6		2	1	6	3	1	6	2		1		3	0	0	0	0	0	0	0	0	2	1	0	0	2	3
CA67	1	36	5	2	3	2	2	3	11	200000	0	0	0	0	0	0	0	0	4	0	0	0				1	6	3	1	6	1		1		3	0	0	0	0	0	0	0	0	1	1	0	0	1	1
CA34	1	64	2	2	6	2	5	1	7	200000	0	0	0	1	0	0	0	0	4	0	0	0				1	6	3	1	6	1		1		3	0	0	0	0	0	0	0	0	2	1	0	0	2	2
CA68	1	52	1	2	2	2	5	1	7	200000	0	1	0	0	0	1	4	0	4	0	1	0				1	6	3	1	6	1		1		3	0	0	0	0	0	0	0	0	2	1	0	0	3	3
CA35	1	40	3	2	3	2	2	1	5	500000	0	0	0	0	0	0	0	0	4	0	0	0				1	6	3	1	6	1		1	6		1	1	9	1	0	0	1	1	4	1	0	0	4	2
CA36	1	52	2	2	3	2	5	1	4	550000	1	0	0	0	0	0	0	0	1	0	0	0				1	6	4	1	6	1		1		3	0	0	0	0	0	0	0	0	2	1	0	0	4	3
CA37	1	56	1	2	3	2	2	1	12	625000	0	0	0	0	0	0	0	0	4	0	0	0				1	6	4	1	6	4		1		4	1	0	0	0	0	0.8	2	1	1	1	0	0	1	1
CA38	1	81	1	2	4	2	1	5	5	600000	0	0	0	0	0	1	3	0	1	0	0	0				0			1	1		25	1		6	0	0	0	0	0	0	0	0	2	1	0	0	1	1
CA40	1	58	1	1	2	2	5	2	4	500000	0	0	0	0	0	0	0	0	4	0	0	0				1	6	3	1	6	1		1		5	0	0	0	0	0	0	0	0	2	1	0	0	2	3
CA41	1	76	1	1	6	2	1	1	5	650000	1	1	0	0	0	0	0	0	4	0	0	0				0			1	6		30	1		6	0	0	0	0	0	0	0	0	1	1	0	0	1	1
CA69	1	55	1	2	3	2	7	5	5	200000	0	0	0	0	0	0	0	2	1	0	0	1	5		2	1	6	3	1	6	2		1		2	0	0	0	0	0	0	0	0	2	1	0	0	2	3
CA70	1	34	5	1	2	2	5	1	4	200000	0	0	0	0	0	0	0	0	4	0	0	0				1	6	4	1	6	2		1		3	1	1	9	1	0	0	2	1	2	1	3	3	2	3
CA71	1	58	1	2	1	2	2	1	6	360000	0	0	0	0	0	0	0	0	4	0	0	0				1	6	4	1	6	1		1		3	0	0	0	0	0	0	0	0	1	1	0	0	1	0
CA72	1	57	1	2	3	4	5	7	9	400000	0	1	0	0	1	0	0	0	4	0	0	0				1	6	3	1	6	1		1		4	1	1	9	1	0	0	1	1	2	1	1	0	0	0
CA21	1	58	5	1	5	2	1	2	7	600000	0	0	0	0	0	0	0	0	1	0	0	0				1	5	3	1	6	1		1		2	1	0	9	1	1	0.8	1	1	2	1	0	0	1	3
CA42	1	54	2	1	5	2	5	5	3	600000	0	0	0	0	0	0	0	0	1	1	0	0				1	6	4	1	6	2		1		4	0	0	0	0	0	0	0	0	2	1	0	0	0	0
CA18	1	40	1	2	6	2	6	5	9	200000	0	0	1	0	0	0	0	0	1	0	0	1	3		3	1	5	3	1	6	2		1		2	0	0	0	0	0	0	0	0	2	1	0	0	2	2
CA43	1	50	4	1	4	2	2	2	6	700000	0	0	0	0	0	0	0	0	4	1	0	0				1	6	3	1	6		30	1		1	0	0	0	0	0	0	0	0	1	1	0	0	1	1
CA19	1	64	1	1	7	2	5	7	12	400000	0	0	0	0	0	0	0	0	1	0	1	1		5	3	1		8	1		2		1	7	2	1	0	9	1	0	0	2	1	2	1	2	1	1	2
CO23	0	26	5	2	1	2	1	7	3	600000	0	0	0	0	0	0	0	0	4	0	0	1	4		3	1	6	4	1	6	2		1		3	1	1	9	1	1	0.8	1	1	2	1	0	0	2	2
CA23	1	26	6	2	0	2	1	7	3	200000	0	0	0	0	0	0	0	0	4	0	1	0				0			1	6	1		1		4	0	0	0	0	0	0	0	0	2	1	0	0	1	3
CA44	1	75	1	2	6	2	2	1	14	600000	1	0	0	0	0	0	0	0	4	0	0	0				1	7	2	1			30	1		3	0	0	0	0	0	0	0	0	1	1	0	0	1	1
CA45	1	69	1	2	6	2	1	1	5	700000	0	0	0	0	0	0	0	0	1	0	0	0				1	7	4	1	6	2		1		3	0	0	0	0	0	0	0	0	2	1	0	0	2	2
CA49	1	76	1	1	2	4	1	1	6	600000	0	0	0	0	0	0	0	0	1	0	0	0				1	6	8	1	7	2		1		4	1	1	9	1	1	0	2	1	3	1	0	0	2	2
CA50	1	54	4	1	4	2	1	1	6	500000	0	0	0	0	0	0	0	0	1	1	0	0				1	5	3	1	3	1		1		4	0	0	0	0	0	0	0	0	2	1	0	0	3	2
CA47	1	49	6	1	3	2	2	1	5	700000	0	0	0	1	0	0	0	0	1	1	0	1	5		3	1	5	3	1	6			1		6	0	0	0	0	0	0	0	0	1	1	0	0	1	1
CA48	1	55	1	1	2	2	2	1	6	700000	1	1	0	0	0	0	0	0	1	1	0	0				1	6	4	1	6	2		1		3	1	1	9	1	0	0	1	1	1	1	0	0	1	1
CA51	1	48	1	2	3	2	2	2	6	550000	0	1	0	0	0	0	0	0	4	0	0	0				1	6	4	1	6	1		1		2	0	0	0	0	0	0	0	0	1	1	0	0	0	0
CO51	0	49	1	2	4	2	2	1	7	500000	0	0	0	0	0	0	0	0	4	0	0	0				1	5	2	1	5		30	1		4	1	1	0	0	0	0	1	1	2	1	2	3	1	3
CO52	0	43	3	2	3	1	1	1	4	600000	0	0	0	0	0	0	0	0	4	0	0	0				1	5	4	1	6	1		1		3	1	1	9	1	1	0.8	2	1	2	1	1	2	2	2
CA119	1	72	1	2	3	2	1	1	10	100000	0	1	0	0	0	0	0	0	0	0	0	1	7		3	1	7	2	1	7	2		1	7	1	0	0	0	0	0	0	0	0	1	1	0	0	2	1
CA95	1	65	1	2	7	2	5	1	6	300000	1	1	0	0	0	0	0	0	1	0	0	0				1	5	3	1	6	1		1	6	4	0	0	0	0	0	0	0	0	2	1	0	0	3	3
CA96	1	67	1	2	7	2	5	1	5	300000	1	0	0	0	0	1	6	0	4	0	0	0				1	6	5	1	6	2		1	7	2	1	1	0	0	0	0	2	1	2	2	0	0	2	3
CA120	1	42	1	2	7	2	2	1	12	300000	0	0	0	1	0	0	0	0	4	0	0	0				1	7	4	1	7	1		1	7	2	1	0	0	0	0	0	2	1	3	1	3	3	0	0
CA52	1	45	4	2	1	2	1	1	3	600000	0	1	0	0	0	0	0	0	4	0	0	0				1	4	4	1	6	1		1		5	1	1	9	1	0	0.8	2	1	1	1	0	0	2	1
CA20	1	43	3	2	2	2	1	7	4	550000	0	0	0	0	0	0	0	0	4	0	0	0				1	4	2	1	6	2		1		4	0	0	0	0	0	0	0	0	1	1	0	0	0	0
CA22	1	64	1	2	5	2	1	1	13	200000	1	1	0	0	0	0	0	0	1	0	0	0				1	5	3	1	6	1		1		3	1	0	0	0	0	0	2	1	2	1	0	0	2	2
CA53	1	45	1	2	2	2	2	1	5	600000	0	0	0	0	0	0	0	0	4	0	0	0				1	6	4	1	6	2		1		4	0	0	0	0	0	0	0	0	1	1	0	0	1	1
CO54	0	32	4	2	2	2	5	5	5	400000	0	0	0	0	0	0	0	0	4	0	0	0				1	6	4	1	6	1		1		3	1	1	0	0	0	0.8	4	1	2	1	0	0	2	3
CA73	1	53	1	1	3	2	4	7	5	600000	0	0	0	0	0	1	6	0	1	0	1	0				1	6	3	1	6	2		1	6	3	0	0	0	0	0	0	0	0	2	1	2	3	0	0
CA54	1	38	5	2	2	2	2	7	5	700000	0	0	0	0	0	0	0	0	4	0	0	0				1	7	3	1	6	1		1		4	0	0	0	0	0	0	0	0	2	1	0	0	1	1
CA74	1	53	2	2	4	4	1	7	7	700000	0	0	0	0	0	1	6	0	4	0	0	1	3		1	1	6	4	1	6	2		1	7	2	0	0	0	0	0	0	0	0	2	1	0	0	0	0
CA82	1	60	2	1	2	2	5	7	4	525000	0	0	0	0	0	0	0	0	4	0	0	1	1		2	1	5	4	1	3	1		1		4	0	0	0	0	0	0	0	0	2	1	1	1	1	3
CO55	0	43	1	2	3	2	3	1	4	300000	0	0	0	0	0	0	0	1	4	0	0	0				1	5	4	1	6	1		1		2	1	0	0	0	0	0	3	1	2	1	0	0	4	3
CA75	1	57	5	2	4	4	5	7	4	450000	1	1	0	0	0	0	0	0	4	0	0	0				1	5	2	1	5		30	1			0	0	0	0	0	0	0	0	2	1	0	0	0	0
CA76	1	52	1	2	4	2	5	7	7	500000	1	1	0	0	0	0	0	0	4	0	0	0				1	6	4	1	5		30	1	6	2	0	0	0	0	0	0	0	0	2	1	1	2	1	2
CA55	1	42	1	2	3	2	1	1	4	650000	0	0	0	0	0	0	0	0	4	0	0	1	2		1	1	5	3	1	6	2		1		4	1	0	9	1	0	0	4	1	2	1	0	0	1	2
CA46	1	60	1	2	6	2	1	1	7	500000	0	0	0	0	0	0	0	0	1	0	0	0				1	6	3	1	6	1		1		3	0	0	0	0	0	0	0	0	1	1	0	0	1	3
CO56	0	51	2	2	3	2	1	5	4	50000	1	1	0	0	0	0	0	0	4	0	0	0				1	6	4	1	6	3		1		3	0	0	0	0	0	0	0	0	2	1	2	2	2	2
CA78	1	75	1	1	6	4	5	1	5	350000	1	1	0	0	0	0	0	0	1	0	0	1	3		2	1	6	5	1	6	1	30	1	7	2	0	0	0	0	0	0	0	0	2	1	1	3	0	0
CA56	1	51	6	2	2	2	5	7	5	750000	0	0	0	0	0	0	0	0	4	0	0	0				1	5	2	1	6	1		1		3	0	0	0	0	0	0	0	0	2	1	0	0	1	2
CA57	1	59	1	2	9	2	2	1	22	300000	0	0	0	0	0	0	0	0	4	0	0	0				1	6	4	1	6	1		1		3	0	0	0	0	0	0	0	0	2	1	0	0	1	2
CA58	1	57	1	2	8	2	2	5	6	500000	0	0	0	0	0	0	0	0	4	0	0	1	3		2	1	3	5	1	5	1		1		3	0	0	0	0	0	0	0	0	1	1	1	1	2	2
CA79	1	53	1	1	2	2	5	1	4	300000	0	0	0	0	0	1	3	0	1	0	0	1	3		2	1	5	4	1	6	1		1	7	3	0	0	0	0	0	0	0	0	2	1	2	2	3	3
CA80	1	45	1	2	3	2	5	7	6	350000	0	0	0	0	0	0	0	0	4	0	0	0				1	6	4	1	6	1		1	7	3	0	0	0	0	0	0	0	0	2	1	0	0	1	2
CA81	1	60	2	1	4	2	5	7	7	400000	0	0	0	0	0	0	0	0	1	0	0	1	1		2	1	2	2	1	2	1		1	7	3	0	0	0	0	0	0	0	0	2	1	0	0	1	3
CA60	1	72	5	2	4	2	5	8	7	420000	0	0	0	0	0	1	1	0	4	0	0	0				1	6	3	1	6	1		1		4	0	0	0	0	0	0	0	0	2	1	0	0	2	3
CO8	0	71	1	2	4	2	1	1	6	500000	0	0	0	0	0	0	0	0	1	0	0	0				1	5	3	1	5	1		1	7	3	0	0	0	0	0	0	0	0	2	1	0	0	3	3
CA61	1	75	1	2	6	2	6	6	5	240000	0	0	0	0	0	0	0	0	1	0	0	0				1	4	2	1	5		30	1		4	1	1	0	0	0	0	2	1	2	1	0	0	2	3
CA62	1	73	6	1	3	2	5	3	2	400000	0	0	0	0	0	0	0	0	1	0	0	0				1	5	4	1	6		30	1		3	0	0	0	0	0	0	0	0	2	1	0	0	3	3
CA63	1	49	1	2	3	2	2	1	5	480000	0	0	0	0	0	0	0	0	2	0	0	0				1	5	2	1	4	1		1		5	0	0	0	0	0	0	0	0	2	1	0	0	2	2
CA8	1	71	1	2	3	4	5	7	6	400000	0	0	1	1	0	0	0	0	4	0	1	1	2		1	1	3	3	1	3	1		1	7	2	0	0	0	0	0	0	0	0	1	1	1	2	2	2
CA39	1	65	1	2	3	2	3	6	5	200000	0	1	0	0	0	0	0	0	4	0	0	0				1	7	3	1	7	1		1		1	0	0	0	0	0	0	0	0	2	1	0	0	0	0
CA99	1	58	3	1	2	2	1	1	2	200000	1	1	0	0	0	0	0	0	4	0	0	0				1	6	5	1	6	2		1	7	2	1	1	9	1	0	0	3	1	2	1	1	2	2	2
CA64	1	65	2	2	3	2	5	6	6	560000	0	0	0	0	0	0	0	0	4	1	0	0				1	6	4	1	6	1		1		3	0	0	0	0	0	0	0	0	2	1	0	0	3	3
CA98	1	45	1	2	4	4	5	7	5	100000	0	0	0	0	0	1	6	0	4	0	0	0				1	6	4	1	6	1	30	1	6	2	0	0	0	0	0	0	0	0	1	1	1	1	1	1
CA59	1	35	4	2	3	2	5	7	2	240000	0	0	0	0	0	0	0	0	4	0	0	0				1	6	3	1	6	1		1		4	0	0	0	0	0	0	0	0	1	1	0	0	0	0
CA65	1	60	1	1	2	2	1	7	4	750000	0	0	0	0	0	0	0	0	1	1	0	0				1	6	4	1	6	1		1		4	1	0	9	1	0	0.8	2	1	2	1	0	0	3	3
CA84	1	61	1	2	4	2	4	7	5	700000	0	0	0	0	0	0	0	0	0	0	0	0				1	6	3	1	6	0		1	2		0	0	0	0	0	0	0	0	2	1	0	0	2	2
CA92	1	29	6	2	1	2	4	8	7	800000	0	0	1	0	0	0	0	0	4	0	0	1	2		1	1	6	4	1	6	1		1	7	3	0	0	0	0	0	0	0	0	2	1	0	0	0	0
CA85	1	75	1	1	9	2	2	1	17	500000	0	0	0	1	0	0	0	0	1	0	0	0				1	6	4	1	6	2		1		4	0	0	0	0	0	0	0	0	2	2	0	0	0	0
CA93	1	55	1	2	4	2	4	7	6	500000	0	1	0	0	0	0	0	0	0	0	0	0				1	5	2	1	4		30	1		4	0	0	0	0	0	0	0	0	2	1	1	2	2	2
CA94	1	64	1	2	2	2	3	1	7	2000000	0	0	0	1	0	0	0	0	4	0	0	0				1	5	3	1	6	1	30	1	6	3	1	1	9	1	0	0	2	1	1	1	1	1	1	1
CA86	1	47	5	1	2	2	1	7	4	300000	0	0	0	0	0	0	0	0	1	0	1	0				1	5	3	1	6	2		1	4		0	0	0	0	0	0	0	0	2	1	0	0	2	2
CA97	1	79	1	2	3	2	2	1	6	300000	0	1	0	1	0	0	0	0	4	0	0	0				1	7	3	1	6	1	30	1		4	0	0	0	0	0	0	0	0	2	1	0	0	4	2
CA91	1	48	1	2	3	2	1	7	8	500000	0	1	0	0	0	0	0	0	4	0	0	0				1	6	4	1		6	2	1	7	3	0	0	0	0	0	0	0	0	1	1	0	0	3	2
CA89	1	68	1	1	3	2	1	6	5	6250000	0	0	0	1	0	0	0	0	1	0	0	0				1	6	3	1	4	1		1		4	0	0	0	0	0	0	0	0	2	1	0	0	3	4
CA90	1	68	4	2	4	2	1	1	4	300000	1	1	1	1	0	0	0	0	4	0	0	0				1	6	4	1	6	1		1		3	0	0	0	0	0	0	0	0	2	1	0	0	3	3
CA24	1	56	1	2	3	2	5	7	5	500000	1	0	0	0	0	0	0	0	4	0	0	0				1	6	3	1	6	1	30	1		3	0	0	0	0	0	0	0	0	1	1	0	0	3	3
CA103	1	68	1	2	0	1	4	7	1	50000	0	0	0	0	0	0	0	0	1	0	1	0				1	6	4	1	6	1		1		4	0	0	0	0	0	0	0	0	2	2	0	0	3	3
CO93	0	55	1	2	4	2	1	5	6	200000	1	1	0	0	0	0	0	0	4	0	0	0				1	6	4	1	7	1		1	7	3	0	0	0	0	0	0	0	0	2	1	0	0	3	3
CO91	0	49	1	2	2	2	1	5	4	1200000	1	0	0	0	0	0	0	0	4	0	0	0				1	7	5	1	7	6		1	7	3	1	1	9	1	1	0.8	2	1	2	1	0	0	3	1
CO120	0	42	4	2	2	2	5	3	5	850000	0	0	0	0	0	0	0	0	1	0	1	0				1	6	4	1	5	3		1	6	2	0	0	0	0	0	0	0	0	2	1	0	0	2	3
CO66	0	68	5	2	4	2	1	6	6	3000000	0	1	1	0	0	0	0	0	4	0	0	0				1	6	5	1	6	1		1	6	1	0	0	0	0	0	0	0	0	1	1	0	0	2	3
CO98	0	40	2	2	2	2	5	1	6	2000000	0	0	0	0	0	0	0	0	4	0	0	0				1	7	6	1	6	1		1	7	2	0	0	0	0	0	0	0	0	2	1	0	0	3	3
CO67	0	39	1	2	0	1	5	1	2	500000	1	1	0	0	0	0	0	1	1	1	1	1	6		3	1	6	2	1	5	1		1	6	2	1	1	9	1	0	0	2	1	2	1	0	0	3	3
CO79	0	55	2	1	3	2	2	5	3	200000	1	1	0	1	0	0	0	0	0	0	0	0				1		4	1		2		1	6	5	1	0	0	0	0	0.8	2	1	2	1	0	0	0	0
CO59	0	33	6	2	2	2	5	7	12	1000000	1	1	0	0	0	1	6	0	4	0	0	0				1	6	2	1	6	1		1	6	5	0	0	0	0	0	0	0	0	2	1	0	0	1	2
CO65	0	57	3	2	3	2	1	1	2	200000	1	1	0	1	1	0	0	0	4	0	0	0				1	6	4	1	6	1		1	7	2	0	0	0	0	0	0	0	0	2	1	0	0	3	3
CO71	0	58	2	2	3	2	1	1	8	3000000	0	0	0	0	0	0	0	0	4	0	0	0				1	7	5	1	7	1		1	6	2	1	1	9	1	1	0.8	2	1	2	1	0	0	3	3
CO63	0	48	5	2	4	2	7	2	2	500000	1	1	0	0	0	0	0	0	4	0	0	0				1	6	3	1	6	2		1	6	4	0	0	0	0	0	0	0	0	1	1	3	1	3	2
CO64	0	48	1	2	3	2	1	1	3	400000	1	1	0	0	0	0	0	1	1	1	1	1	7		4	1	6	2	1	3	1		1	7	3	0	0	0	0	0	0	0	0	2	1	0	0	3	2
CO34	0	63	1	2	9	2	5	5	10	1500000	1	1	0	0	0	0	0	1	1	0	0	0				1	7	4	1	7	3		1	7	2	0	0	0	0	0	0	0	0	2	1	0	0	1	2
CO103	0	62	1	2	3	2	1	6	5	600000	1	1	0	1	1	1	6	0	4	0	0	0				1	7	3	0				1	7	4	0	0	0	0	0	0	0	0	2	1	0	0	1	2
CO104	0	40	1	2	3	2	5	7	6	300000	0	0	1	0	0	0	0	4	0	0	0	0				1	6	5	1	1			1	7	1	0	0	0	0	0	0	0	0	2	1	0	0	2	3
CO35	0	43	1	2	2	2	5	2	2	500000	1	1	1	0	0	0	0	0	4	0	0	0				1	7	3	1	4	1		1	7	5	0	0	0	0	0	0	0	0	2	1	0	0	1	2
CO77	0	54	1	2	3	2	5	1	4	200000	0	0	0	0	0	0	0	0	4	0	0	0				1	6	4	1	6	1		1	7	3	0	0	0	0	0	0	0	0	2	1	0	0	3	3
CA102	1	54	1	2	6	2	5	1	7	300000	1	1	0	0	0	0	0	0	4	0	0	0				1	6	4	1	6	1		1	7	4	0	0	0	0	0	0	0	0	1	1	0	0	3	2
CO70	0	32	4	1	3	2	5	3	16	300000	1	1	0	0	0	0	0	0	0	0	0	1	6		4	1	6	6	1	6	2		1		3	0	0	0	0	0	0	0	0	2	1	0	0	1	1
CA77	1	54	1	2	4	2	5	7	7	5000000	0	0	0	0	0	0	0	0	1	0	0	0				1	6	5	1	6		30	1	7	1	1	1	9	1	0	0	2	1	2	1	1	2	1	3
CA100	1	51	1	2	5	2	1	7	6	300000	0	0	0	0	0	0	0	0	4	0	0	0				1	6	4	1	6	1		1	6	3	0	0	0	0	0	0	0	0	1	2	1	1	1	3
CA101	1	50	2	2	4	2	5	7	4	300000	1	0	0	0	0	0	0	0	0	0	0	0				1	6	3	1	6		30	1	7	4	0	0	0	0	0	0	0	0	2	1	1	2	0	0
CA88	1	52	1	2	7	2	5	1	10	300000	0	0	0	1	0	0	0	0	1	0	0	1	4		2	1	6	4	1	6	1		1		3	0	0	0	0	0	0	0	0	2	1	0	0	2	2
CO92	0	30	6	2	1	2	1	7	7	600000	1	1	0	1	0	0	0	0	4	0	0	0				1	4	3	1	3	1	2	1	6	2	0	0	0	0	0	0	0	0	2	1	0	0	2	3
CO47	0	46	5	2	1	2	1	1	3	6000000	0	0	0	0	0	0	0	0	4	0	0	0				1	7	6	1	6	1		1	7	3	0	0	0	0	0	0	0	0	2	1	0	0	6	3
CO89	0	71	3	1	4	2	1	6	4	500000	0	0	0	0	0	0	0	1	0	0	0	0				0			1	6	2		1	7	5	0	0	0	0	0	0	0	0	1	1	1	1	2	1
CA26	1	75	4	1	8	2	1	5	6	600000	0	0	0	0	0	0	0	1	1	0	0	0				1	7	3	1	6	1		1	7	3	0	0	0	0	0	0	0	0	2	1	0	0	6	3
CO32	0	68	1	2	4	2	5	6	5	300000	0	0	0	0	0	0	0	0	4	0	0	0				0			1	6	1		1	6	5	0	0	0	0	0	0	0	0	2	1	0	0	2	2
CA27	1	56	1	2	4	2	2	6	6	3000000	1	1	0	0	0	0	0	0	1	0	1	0				1	7	6	1	6	2		1	7	3	0	0	0	0	0	0	0	0	1	1	0	0	3	3
CA28	1	68	1	2	4	3	2	1	6	500000	1	1	0	0	0	0	0	0	1	0	0	0				1	6	5	1	6	1	30	1	7	2	0	0	0	0	0	0	0	0	1	1	0	0	3	3
CO50	0	55	3	1	5	2	1	5	2	400000	0	0	0	1	0	0	0	1	1	0	1	0				1	6	3	1	5	2		1	7	4	0	0	0	0	0	0	0	0	2	1	0	0	2	2
CO100	0	45	5	2	2	2	4	2	6	350000	1	1	1	1	1	0	0	0	4	0	1	0				1	6	4	1	3		30	1	4	1	1	1	0	0	0	0	1	1	2	1	0	0	1	3
CO36	0	51	1	2	2	2	1	5	5	400000	0	0	0	0	0	0	0	0	4	0	0	0				0			1	4	1		1	7	5	0	0	0	0	0	0	0	0	2	1	0	0	0	0
CO84	0	67	1	2	4	2	1	5	6	400000	1	1	1	0	0	0	0	1	1	0	0	0				0			1	5	1		1	7	5	0	0	0	0	0	0	0	0	2	1	0	0	0	0
CA106	1	34	2	1	1	2	1	1	11	400000	0	0	0	0	0	0	0	0	1	0	1	0				1	6	4	1	7	1		1		3	0	0	0	0	0	0	0	0	2	1	1	2	1	2
CA107	1	53	1	1	4	2	2	1	5	300000	0	0	0	0	0	0	0	1	1	0	0	1	4		1	1	6	5	1	6	1	30	1	7	5	1	1	9	1	1	0	3	1	2	1	0	0	1	3
CO90	0	64	5	1	4	2	1	3	5	1000000	1	0	0	0	0	0	0	1	1	1	0	0				0			1	5	1		1	6	4	0	0	0	0	0	0	0	0	2	1	0	0	0	0
CO115	0	79	1	2	4	2	1	6	5	700000	1	1	0	0	0	0	0	0	4	0	0	0				1	2	2	1	7	0	30	1	7	5	0	0	0	0	0	0	0	0	2	1	0	0	0	0
CO83	0	57	1	1	2	2	2	5	5	500000	0	0	0	0	0	0	0	1	1	1	1	0				0			1	7	1		1	6	6	0	0	0	0	0	0	0	0	2	1	0	0	3	3
CO69	0	57	1	2	4	2	4	6	5	6000000	0	0	0	1	0	0	0	0	1	0	0	0				1	7	3	1	7		30	1	7	5	1	1	9	1	1	0.8	2	1	2	1	0	0	3	3
CO31	0	36	6	2	2	2	4	8	4	500000	0	0	0	0	0	0	0	0	4	0	0	0				0			1	6	2		1	6	2	0	0	0	0	0	0	0	0	2	1	0	0	0	0
CO95	0	62	1	2	4	2	5	7	6	300000	0	0	0	0	0	0	0	0	4	0	0	0				1	6	6	1	6	0	30	1	7	2	0	0	0	0	0	0	0	0	2	1	0	0	3	0
CO109	0	39	4	2	2	2	1	8	4	600000	0	0	0	0	0	0	0	0	4	0	0	0				1	6	4	1	6	2		1	6	3	0	0	0	0	0	0	0	0	2	1	0	0	2	3
Co86	0	52	2	2	3	2	5	5	10	300000	1	0	0	1	0	0	0	0	4	0	0	0				1	6	3	1	6	3		1	6	2	0	0	0	0	0	0	0	0	2	1	0	0	2	2
CO76	0	55	2	2	3	2	1	1	6	3000000	0	0	0	0	0	0	0	0	4	0	0	0				1	7	5	1	7	1	30	1	7	30	1	1	9	1	1	0.8	3	1	2	1	0	0	6	3
CO118	0	58	2	2	3	2	1	1	6	400000	0	0	0	0	0	0	0	0	4	0	0	0				1	7	8	1	6	1		1		2	1	1	9	1	1	0.8	2	1	2	1	0	0	2	3
CO42	0	52	5	1	4	2	1	1	4	200000	1	0	0	1	0	0	0	0	4	0	0	0				1	6	4	1	3	1		1	5	2	1	1	9	1	0	0.8	2	1	2	1	0	0	1	3
CO46	0	59	1	1	2	2	1	5	7	300000	0	0	0	0	0	0	0	0	4	0	0	0				0			1	6	2		1	6	4	0	0	0	0	0	0	0	0	2	1	0	0	2	2
CO94	0	60	1	2	5	2	4	5	2	500000	1	0	0	0	0	0	0	0	4	1	0	0				1	3	1	1	6	2		1	6	2	0	0	0	0	0	0	0	0	1	1	0	0	1	2
CO48	0	52	1	1	4	2	5	7	4	350000	0	0	0	0	0	0	0	1	0	1	1	0				1	5	4	1	6	2		1	7	2	0	0	0	0	0	0	0	0	2	1	0	0	2	2
CO43	0	56	1	1	4	2	5	5	3	200000	0	0	0	0	0	0	0	1	0	0	0	0				1	7	2	1	5	1		1	5	3	0	0	0	0	0	0	0	0	2	1	0	0	2	2
CO33	0	50	3	2	2	2	4	5	4	350000	1	1	0	1	0	0	0	0	4	0	0	0				1	6	1	1	7	2		1	6	4	0	0	0	0	0	0	0	0	2	1	0	0	2	2
CO68	0	52	1	2	3	2	1	1	5	500000	0	1	0	0	0	0	0	0	4	0	0	0				1	6	4	1	6	1		1	6	4	1	1	0	0	0	0	3	1	2	1	0	0	3	3
CO37	0	54	3	2	3	2	4	2	5	400000	1	1	1	1	1	0	0	0	4	0	0	0				1	7	3	1	3	1		1	6	4	0	0	0	0	0	0	0	0	2	1	0	0	1	3
CO101	0	53	4	2	1	4	1	1	2	300000	0	0	0	0	0	0	0	0	4	0	0	0				1	6	4	1	6	1		1	6	2	0	0	0	0	0	0	0	0	2	1	0	0	3	3
CO102	0	50	2	2	4	2	1	1	4	200000	0	0	0	0	0	0	0	0	4	0	0	1	6		2	1	6	3	1	6	2		1	7	4	1	1	9	1	0	0.8	2	1	2	1	0	0	3	1
CO96	0	53	2	2	2	2	1	1	6	500000	0	0	0	0	0	0	0	0	4	0	0	0				1	6	5	1	6	1		1	7	2	0	0	0	0	0	0	0	0	2	1	0	0	2	3
CO75	0	56	2	2	3	2	1	5	3	350000	0	0	0	0	0	0	0	0	4	0	0	0				1	7	3	1	7	1		1	6	4	0	0	0	0	0	0	0	0	2	1	0	0	1	2
CO88	0	65	1	2	2	2	5	5	7	600000	0	0	0	0	0	0	0	1	1	0	0	0				1	6	3	1	3		10	1	7	8	0	0	0	0	0	0	0	0	2	1	0	0	2	3
CO27	0	56	2	2	3	2	1	7	6	300000	1	1	0	0	0	0	0	0	4	0	0	0				1	7	4	1	7	2		1	6	5	0	0	0	0	0	0	0	0	2	1	0	0	2	2
CO28	0	68	1	2	4	2	1	5	6	300000	0	0	0	0	0	0	0	0	0	0	0	0				1	7	3	1	5	1		1	7	5	0	0	0	0	0	0	0	0	2	1	0	0	0	0
CO30	0	58	2	2	4	2	3	5	5	350000	0	0	0	0	0	0	0	0	4	0	1	0				1	7	3	1	6	1		1	6	4	0	0	0	0	0	0	0	0	2	1	0	0	2	3
CO58	0	47	2	2	2	2	5	2	3	150000	1	1	0	0	0	0	0	0	4	0	1	0				1	6	2	1	4	1		1	6	3	0	0	0	0	0	0	0	0	2	1	0	0	0	0
co40	0	57	5	1	5	2	1	1	5	300000	1	1	0	0	0	0	0	0	1	0	1	0				1	7	4	1	6	2		1	7	4	1	1	9	1	0	0.8	3	1	2	1	1	2	0	0
CO62	0	78	1	1	3	2	1	3	6	350000	0	0	0	1	0	0	0	0	4	0	0	1	7		12	1	6	3	1	6	1		1	6	2	1	1	9	1	0	0.8	3	1	2	1	0	0	1	1
CO57	0	57	1	2	4	2	1	5	6	200000	0	0	0	0	0	0	0	0	4	0	0	0				1	6	3	1	6	1		1	6	4	0	0	0	0	0	0	0	0	2	1	0	0	0	0
co26	0	70	2	1	4	2	1	5	3	350000	1	1	0	0	0	0	0	0	1	0	1	1	5		4	1	5	3	1	6	2		1	7	6	1	1	9	1	0	0.8	3	1	0	0	2	1	2	1
CO117	0	78	1	2	3	2	1	6	9	500000	0	0	1	0	0	0	0	0	4	0	0	0				1	6	2	1	6		15	1	7	7	0	0	0	0	0	0	0	0	2	1	0	0	2	3
CO80	0	50	2	2	2	2	1	1	8	6000000	0	0	0	1	0	0	0	0	4	0	0	0				1	6	6	1	6	1		1	7	3	1	1	9	1	1	0.8	2	1	2	1	0	0	2	3
CO111	0	35	4	2	1	2	5	7	3	300000	0	0	0	0	0	1	6	0	4	0	0	0				1	6	3	1	6		30	1	7	2	0	0	0	0	0	0	0	0	2	1	0	0	2	3
CO74	0	50	5	2	2	2	4	7	10	500000	1	1	0	0	0	0	0	0	4	0	0	0				1	6	3	1	6	1	30	1	7	3	1	1	9	1	1	0.8	2	1	0	0	0	0	2	3
CO113	0	62	4	2	2	2	1	7	5	600000	0	0	0	0	0	0	0	0	4	0	0	0				1	6	3	1		15		1	7	5	1	1	9	1	1	0.8	2	1	2	1	0	0	3	3
co45	0	51	3	2	4	2	2	5	2	250000	0	0	0	0	0	1	2	0	4	0	0	0				1	7	2	1	7	1		1	7	4	0	0	0	0	0	0	0	0	2	1	0	0	2	1
CO114	0	44	2	2	2	2	1	1	4	400000	1	1	0	0	0	0	0	0	4	0	0	0				1	6	5	1	6	1	30	1	7	2	0	0	0	0	0	0	0	0	2	1	0	0	3	3
CO107	0	52	5	1	1	2	4	2	3	700000	1	1	0	0	0	0	0	0	4	0	0	1	6		2	1	6	3	1	7	2	0	1	6	1	0	0	0	0	0	0	0	0	1	1	2	3	1	3
CO87	0	68	1	2	3	2	1	1	6	600000	1	1	0	0	0	0	0	0	4	0	0	0				1	6	4	1	6	1	0	1	7	3	0	0	0	0	0	0	0	0	2	1	1	3	2	2
CO105	0	53	2	1	2	2	1	5	2	350000	1	0	0	0	0	0	0	0	4	1	1	0				1	7	2	1	6	2		1	6	4	0	0	0	0	0	0	0	0	2	1	0	0	2	2
CO99	0	55	1	1	2	2	1	2	2	350000	0	0	0	0	0	0	0	1	1	0	0	0				1	7	5	1	7	4		1	6	3	0	0	0	0	0	0	0	0	2	1	0	0	1	1
CO116	0	63	1	1	3	2	4	5	8	500000	0	0	0	0	1	1	6	0	1	1	0	0				1	7	3	1	6	2		1	6	2	0	0	0	0	0	0	0	0	2	1	0	0	2	2
CO82	0	62	1	1	3	2	4	5	5	400000	0	0	0	0	0	0	0	0	4	1	1	1	4		2	1	6	3	1	7	2		1	7	3	1	1	9	1	0	0.8	3	1	2	1	0	0	0	0
CO81	0	64	2	1	2	2	1	1	2	450000	0	0	0	0	0	0	0	0	1	1	1	1	7		4	1	6	4	1	7	2		1	6	3	1	1	9	1	0	0.8	10	1	2	1	0	0	1	2
CO110	0	56	2	1	3	2	1	8	3	500000	0	0	0	0	0	0	0	1	1	1	0	1	6		3	1	6	2	1	5	2		1	6	2	1	1	9	1	0	0	5	1	2	1	0	0	1	2
CO119	0	68	1	2	5	2	1	5	4	500000	1	0	0	0	0	0	0	0	4	1	0	0				1	6	2	1	5	1		1	6	4	0	0	0	0	0	0	0	0	2	1	0	0	0	0
CO41	0	82	1	1	4	2	1	5	4	450000	1	0	0	0	0	0	0	0	1	0	0	0				1	6	2	1	6	1		1	6	4	1	1	9	1	0	0	4	1	2	1	0	0	0	0
CO60	0	67	1	2	1	2	5	5	2	250000	0	0	0	0	0	0	0	1	1	0	0	0				1	6	2	1	4	1		1	7	4	0	0	0	0	0	0	0	0	2	1	0	0	0	0
CO44	0	70	1	2	4	2	1	5	4	550000	0	0	0	0	0	0	0	0	1	0	0	0				1	7	3	1	6	1		1	6	4	0	0	0	0	0	0	0	0	2	2	0	0	0	0
CO108	0	47	7	1	0	2	4	8	2	600000	0	0	0	0	0	0	0	0	4	0	0	0				1	6	5	1	6	1	0	1	7	3	0	0	0	0	0	0	0	0	2	1	0	0	3	3
CO72	0	53	2	2	2	2	4	8	5	600000	0	0	0	0	0	0	0	0	4	0	0	0				1	7	5	1	6		30	1	7	3	1	1	0	0	1	0.8	2	1	2	1	0	0	3	3
CO24	0	52	1	2	5	2	1	5	5	250000	0	0	0	0	0	0	0	0	4	0	0	0				0			1	5	2		1	5	3	0	0	0	0	0	0	0	0	2	1	0	0	0	0
CO73	0	55	4	1	3	2	1	8	3	600000	0	0	0	0	0	0	0	0	4	0	1	0				1	6	5	1	7	1		1	7	2	1	1	9	1	1	0.8	2	1	2	1	0	0	3	3
CO106	0	35	5	1	2	2	1	2	6	700000	0	0	0	0	0	0	0	0	1	0	0	0				1	6	3	1	6	0	30	1	6	3	0	0	0	0	0	0	0	0	2	1	0	0	3	3
CO25	0	61	1	2	1	1	1	5	5	500000	1	0	0	0	0	0	0	1	1	0	0	0				1	5	2	1	4		30	1	7	5	0	0	0	0	0	0	0	0	2	1	0	0	0	0
CO49	0	73	4	1	3	2	4	5	5	700000	1	0	0	0	0	0	0	0	4	0	0	0				1	5	2	1	6	2		1	7		0	0	0	0	0	0	0	0	2	1	0	0	0	0
CO29	0	72	1	2	6	2	5	5	4	200000	0	0	0	0	0	0	0	4	0	0	0	0				1	5	2	1	4	1		1	6	4	0	0	0	0	0	0	0	0	2	1	0	0	0	0
CO53	0	50	2	2	2	2	1	5	4	450000	1	0	0	0	0	0	0	0	4	0	0	1	6		3	1	5	2	1	6	3		1	7	5	1	1	9	1	0	0	5	1	2	1	0	0	0	0
CO78	0	60	3	2	3	2	1	7	3	500000	0	0	0	0	0	0	0	0	4	0	0	0				1		3	1		1		1	6	5	0	0	0	0	0	0	0	0	2	1	0	0	2	3
CO112	0	58	5	2	2	2	4	8	3	550000	1	0	0	0	0	0	0	0	4	0	0	0				0			1	6	1		1	6	5	0	0	0	0	0	0	0	0	1	1	1	2	0	0
CO61	0	59	1	2	4	4	1	1	1	35000	0	0	0	0	0	0	0	0	4	0	0	1	5		4	1	6	5	1	6	33		1	6	4	0	0	0	0	0	0	0	0	2	1	0	0	1	1
CA83	1	58	1	1	3	2	2	1	7	600000	1	1	0	0	0	0	0	0	1	0	1	1	4		4	1	6	3	1	6	1	0	1	7	3	1	1	9	1	1	0	4	1	2	1	0	0	2	2
CA11	1	49	1	2	4	2	1	7	4	650000	1	0	0	0	0	0	0	0	4	0	0	0				1	6	4	1	6	0	30	1	7	2	1	1	0	0	0	0	2	1	2	1	0	0	1	3
CA15	1	65	5	1	5	2	2	7	9	6500000	1	0	0	0	0	0	0	0	4	0	0	0				1	6	4	1	6	1	0	1	7	3	1	1	9	1	0	0	2	1	1	1	0	0	1	2
CO11	0	49	4	2	3	2	1	7	4	600000	0	0	0	0	0	0	0	0	4	0	0	1	2		1	1	6	3	1	6	1	0	1	7	3	0	0	0	0	0	0	0	0	1	1	0	0	1	3
CA104	1	41	2	2	4	2	1	1	7	700000	1	0	0	1	0	0	0	0	4	0	0	0				1	6	3	1	5	5		1	6	2	0	0	0	0	0	0	0	0	2	1	0	0	1	3
CO39	0	65	1	2	3	2	4	5	10	500000	1	0	0	0	0	0	0	0	1	0	1	1	5		2	1	6	1	1	7	1		1	7	6	0	0	0	0	0	0	0	0	2	1	0	0	1	2
CO38	0	82	1	2	4	2	5	1	7	700000	0	0	0	0	0	0	0	0	4	0	0	0				1		4	1		1		1	6	3	0	0	0	0	0	0	0	0	5	2	0	0	3	3
CO97	0	61	3	2	4	2	1	5	4	600000	0	0	0	0	0	0	0	0	4	0	0	0				1	6	3	1	6	3		1	6	1	0	0	0	0	0	0	0	0	2	1	0	0	1	2
CA87	1	65	1	2	3	2	4	7	5	650000	1	0	0	0	0	0	0	0	4	0	0	0				1	6	2	1	6	2		1	6	4	0	0	0	0	0	0	0	0	2	1	0	0	1	3
CO10	0	42	2	2	2	2	1	7	5	550000	1	1	0	0	1	0	0	0	4	0	0	1	2		1	1	5	3	1	6	1	0	1	7	4	0	0	0	0	0	0	0	0	2	1	1	1	2	3
CO1	0	39	1	2	3	2	1	7	3	400000	0	0	1	0	0	0	0	0	4	0	0	0				1	5	2	1	6	1	0	1	7	1	0	0	0	0	0	0	0	0	2	1	0	0	0	0
CO85	0	71	1	1	2	2	1	7	6	400000	0	0	0	0	0	0	0	0	1	1	1	0				1	5	2	1	5	1	0	1	7	3	0	0	0	0	0	0	0	0	2	1	0	0	0	0
[truncated: 214 more columns]
